# Supplementary material for: Improved 24-hour urine parameters associated with reduced symptomatic kidney stone recurrence
Source: Urolithiasis. 2025 Dec 22;54(1):8. doi: 10.1007/s00240-025-01910-1 (PMC12722303; doi:10.1007/s00240-025-01910-1)
Supplement: Supplementary file 3 — Supplementary file3 (XLSX 12 KB) [file 240_2025_1910_MOESM3_ESM.xlsx]

## Sheet: Supp 1
	Supplementary Table 1. Association between normalization of calcium oxalate and calcium phosphate supersaturation normalization, other lithogenic urinary analytes and stone events
		Subsequent 24-hour urine normalization	Number of patients	Number of 24-hour urines	Initial analyte mean (s.d.)	Subsequent analyte mean (s.d.)	Follow up time (person-years)	Stone events per person year	Adjusted Risk Ratio*	Mean (SD) voided volume (L/day)	Mean (SD) urinary calcium (mg/day)	Mean (SD) urinary oxalate (mg/day)	Mean (SD) urinary citrate (mg/day)							Follow up time total	Stone event count total	Stone growth total	growth per year				Initial severity score	Subsequent severity score
	SSCaOx	Never	45	99	9.4 (3.2)	9.6 (3.1)	113.92	0.2	ref	1.7 (0.8)	231.2 (117.4)	42.3 (13.3)	674.5 (312.4)							41579	25	263	2.31				1.69	2.48
		Inconsistent	23	93	8.5 (2.3)	7.0 (1.7)	89.37	0.2	0.9 (0.6 - 1.2)	2.1 (0.6)	236.0 (93.1)	38.0 (10.1)	645.4 (329.7)							32621	14	79	0.88				1.39	2.04
		Consistent	36	71	9.9 (5.3)	4.2 (1.6)	65.43	0.3	1.2 (0.8 - 1.6)	2.4 (0.7)	155.8 (97.5)	38.7 (15.8)	560.2 (312.5)							23882	19	85	1.3				1.16	2.93
	SSCaPhos	Never	31	60	2.0 (0.8)	2.2 (0.9)	1.77	0.2	ref	1.8 (0.8)	232.6 (102.4)	35.8 (9.8)	582.3 (239.6)							30458	16	128	83.45				1.83	2.26
		Inconsistent	17	69	1.8 (1.0)	1.3 (0.4)	2.15	0.1	0.1 (0.1 - 0.3)	2.1 (0.6)	217.7 (58.7)	35.1 (8.9)	573.8 (138.4)							19630	1	110	53.78				1.13	2.04
		Consistent	26	43	2.0 (1.1)	0.6 (0.2)	2.17	0.2	0.7 (0.5 - 1.1)	2.2 (0.7)	131.6 (70.3)	37.4 (15.6)	440.2 (183.7)							17669	11	161	48.41				1.15	2.49
	*adjusted model included age, race, gender and cumulative number of clinical risk factors
