# Supplementary material for: Improved 24-hour urine parameters associated with reduced symptomatic kidney stone recurrence
Source: Urolithiasis. 2025 Dec 22;54(1):8. doi: 10.1007/s00240-025-01910-1 (PMC12722303; doi:10.1007/s00240-025-01910-1)
Supplement: Supplementary file 4 — Supplementary file4 (XLSX 13 KB) [file 240_2025_1910_MOESM4_ESM.xlsx]

## Sheet: Table 3
	Supplementary table 2. Association between initial severity score and supersaturation of calcium oxalate and subsequent change with stone recurrence
		Subsequent 24-hour change	Number at risk	Number of 24-hour urines	Initial mean (SD)	Subsequent mean (SD)	Follow up time (person-years)	Stone events per person year	Adjusted Risk Ratio*
	Severity scores
	Lowest initial severity scores (lowest quartile)	Same or improved	28	61	0.5 (0.3)	0.2 (0.2)	66.24	0.02	0.04 (0.02 - 0.11)
		Worse	21	51	0.9 (0.3)	1.2 (0.9)	56.42	0.18	ref
	Intermediate initial severity scores (middle quartiles)	Improved	17	27	2.0 (0.4)	0.3 (0.2)	32.92	0.15	0.3 (0.1 - 0.9)
		Same	59	157	1.9 (0.4)	1.2 (0.3)	145.81	0.16	0.6 (0.4 - 0.9)
		Highest	23	44	2 (0.4)	2.4 (0.7)	47.47	0.27	ref
	Highest initial severity scores (highest quartile)	Improved	25	67	3.7 (1.0)	1.1 (0.4)	59.1	0.24	0.6 (0.4 - 0.8)
		Same or worse	23	42	4.3 (2.1)	2.8 (0.9)	55.75	0.39	ref
	SSCaOx
	Lowest initial SSCaOx (lowest quartile)	Same or improved	29	57	2.2 (0.9)	2.3 (0.9)	61.35	0.08	1.2 (0.7 - 2.2)
		Worse	20	36	2.7 (0.7)	5.4 (1.9)	40.84	0.12	ref
	Intermediate initial SSCaOx (middle quartiles)	Improved	23	43	6.2 (1.5)	3.4 (1.3)	42.43	0.24	0.9 (0.6 - 1.4)
		Same	40	102	6.2 (1.5)	5.6 (1.1)	115.47	0.23	1.2 (0.8 - 1.8)
		Worse	36	78	6.2 (1.4)	8.4 (3.0)	81.07	0.16	ref
	Highest initial SSCaOx (highest quartile)	Improved	27	62	11.6 (5.4)	4.9 (1.8)	54.81	0.35	1.0 (0.6 - 1.7)
		Same or worse	23	73	11.6 (3.8)	10.6 (2.4)	71.32	0.14	ref
	*adjusted model included age, race, gender, cumulative number of clinical risk factors and receipt of PPT
