# Supplementary material for: Improved 24-hour urine parameters associated with reduced symptomatic kidney stone recurrence
Source: Urolithiasis. 2025 Dec 22;54(1):8. doi: 10.1007/s00240-025-01910-1 (PMC12722303; doi:10.1007/s00240-025-01910-1)
Supplement: Supplementary file 5 — Supplementary file5 (XLSX 10 KB) [file 240_2025_1910_MOESM5_ESM.xlsx]

## Sheet: Supp 2
	Supplementary table 3. Multivariable model for predicting subsequent stone events
		Adjusted risk ratio	p-value
	Age (years, mean ± s.d.)	0.963 (0.956 - 0.971)	<0.001
	Sex
	Male	ref	ref
	Female	1.427 (1.102 - 1.849)	0.007
	Race
	White	ref	ref
	Non-white	0.641 (0.493 - 0.833)	0.001
	Cumulative number of risk factors
	0-1	ref	ref
	2	1.688 (1.234 - 2.308)	0.001
	≥3	1.416 (1.024 - 1.958)	0.036
	PPT use	1.104 (0.846 - 1.441)	0.466
	Initial severity score	1.235 (1.119 - 1.363)	<0.001
	Subsequent severity score	1.332 (1.195 - 1.484)	<0.001
